# Supplementary material for: Fabrication of PCL/CMARX/GO Composite Nanofibrous Mats for Dye Adsorption: Wastewater Treatment
Source: Membranes (Basel). 2023 Jun 26;13(7):622. doi: 10.3390/membranes13070622 (PMC10383201; doi:10.3390/membranes13070622)
Supplement: Supplementary file 1 [file membranes-13-00622-s001.zip]

Archive with 1 entries (1 files):
- membranes-2395940-supplementary.pdf
